# Supplementary material for: Burying poultry carcasses on farms as a disposal option in crisis situations: learnings and perspectives from a field study during an avian influenza epizootic in France
Source: Poult Sci. 2025 Jan 13;104(2):104806. doi: 10.1016/j.psj.2025.104806 (PMC11786764; doi:10.1016/j.psj.2025.104806)
Supplement: Supplementary file 2 [file mmc2.xlsx]

## Sheet: Supplementary file 2
			Avian influenza			Clostridium botulinum
Site ID	Sample date	Type of sample	Results	Ct	Ct with 1/10 dilution	Results	Toxin detected	Comment
1	1 day before burial	Swabs on/near the pit	Negative			Not tested
1	1 day before burial	Soil	Negative			Not tested
1	1 day before burial	Soil	Negative			Not tested
1	1 day before burial	Swabs on carcasses	Positive	35.52	34.21	Not tested		Swabs on carcasses before burial
1	1 day before burial	Leachate	Positive	26.22	29.35	Not tested		Leachate collected from decomposing carcasses at the facilities before burial
1	Day of burial	Swabs on/near the pit	Negative			Not tested
1	Day of burial	Swabs on the pathway	Negative			Not tested
1	Day of burial	Air	Negative			Not tested
1	Day of burial	Air	Negative			Not tested
2	15 days after burial	Soil	Negative			Not tested
2	15 days after burial	Soil	Negative	Undet	31.49	Positive	B	Soil collected in front of the pit
2	15 days after burial	Soil	Negative			Not tested
2	15 days after burial	Soil	Negative	Undet	27.63	Negative
2	15 days after burial	Soil	Negative			Not tested
2	15 days after burial	Soil	Negative	Undet	25.93	Negative
2	15 days after burial	Soil	Negative			Not tested
2	15 days after burial	Soil	Negative	Undet	27.88	Negative
2	15 days after burial	Swabs on/near the pit	Negative			Not tested
2	15 days after burial	Swabs on/near the pit	Negative	Undet	28.08	Negative
2	15 days after burial	Swabs on/near the pit	Negative	Undet	28.04	Not tested
2	15 days after burial	Swabs on/near the pit	Negative			Not tested
2	15 days after burial	Swabs on/near the pit	Negative	Undet	27.61	Positive	GIII	Swabs collected next to the pit
2	15 days after burial	Swabs on/near the pit	Negative	Undet	28.05	Not tested
3	15 days after burial	Soil	Negative			Not tested
3	15 days after burial	Soil	Negative	Undet	28.4	Negative
3	15 days after burial	Soil	Positive	38.58		Not tested		Soil collected behind the pit
3	15 days after burial	Soil	Negative	Undet	28.06	Negative
3	15 days after burial	Soil	Negative			Not tested
3	15 days after burial	Soil	Negative	Undet	28.81	Negative
3	15 days after burial	Soil	Negative			Not tested
3	15 days after burial	Soil	Negative	Undet	29.7	Positive	B	Soil collected next to the pit
3	15 days after burial	Swabs on/near the pit	Negative			Not tested
3	15 days after burial	Swabs on/near the pit	Negative	Undet	27.9	Negative
3	15 days after burial	Swabs on/near the pit	Negative	Undet	27.56	Not tested
3	15 days after burial	Swabs on/near the pit	Negative			Not tested
3	15 days after burial	Swabs on/near the pit	Negative	Undet	27.69	Negative
3	15 days after burial	Swabs on/near the pit	Negative	Undet	27.65	Not tested
4	15 days after burial	Soil	Negative			Not tested
4	15 days after burial	Soil	Negative	Undet	30.29	Positive	B	Soil collected in front of the pit
4	15 days after burial	Soil	Negative			Not tested
4	15 days after burial	Soil	Negative	Undet	30.63	Negative
4	15 days after burial	Soil	Negative			Not tested
4	15 days after burial	Soil	Negative	Undet	31.35	Negative
4	15 days after burial	Soil	Negative			Not tested
4	15 days after burial	Soil	Negative	Undet	31.13	Negative
4	15 days after burial	Swabs on/near the pit	Negative			Not tested
4	15 days after burial	Swabs on/near the pit	Negative	Undet	27.43	Negative
4	15 days after burial	Swabs on/near the pit	Negative	Undet	28.3	Not tested
4	15 days after burial	Swabs on/near the pit	Negative			Not tested
4	15 days after burial	Swabs on/near the pit	Negative	Undet	32.85	Negative
4	15 days after burial	Swabs on/near the pit	Negative	Undet	28.51	Not tested
1	15 days after burial	Soil	Negative			Not tested
1	15 days after burial	Soil	Negative	Undet	30.39	Negative
1	15 days after burial	Soil	Negative			Not tested
1	15 days after burial	Soil	Negative	Undet	30.02	Positive	B	Soil collected behind the pit (with manure flowing nearby)
1	15 days after burial	Soil	Negative			Not tested
1	15 days after burial	Soil	Negative	Undet	29.32	Positive	B	Soil collected next to the pit
1	15 days after burial	Soil	Negative			Not tested
1	15 days after burial	Soil	Negative	Undet	27.98	Negative
1	15 days after burial	Swabs on/near the pit	Negative			Not tested
1	15 days after burial	Swabs on/near the pit	Negative	Undet	30.06	Negative
1	15 days after burial	Swabs on/near the pit	Uninterpretable	Undet/Undet	Undet / 39.32	Not tested
1	15 days after burial	Swabs on/near the pit	Negative			Not tested
1	15 days after burial	Swabs on/near the pit	Negative	Undet/Undet	Undet / 31.85	Negative
1	15 days after burial	Swabs on/near the pit	Negative	Undet/Undet	Undet / 33.49	Not tested
5	15 days after burial	Soil	Negative			Not tested
5	15 days after burial	Soil	Negative	Undet	28.54	Negative
5	15 days after burial	Soil	Negative			Not tested
5	15 days after burial	Soil	Positive	37.36	27.88	Negative		Soil collected behind the pit
5	15 days after burial	Soil	Negative			Not tested
5	15 days after burial	Soil	Negative	Undet	29.41	Negative
5	15 days after burial	Soil	Negative			Not tested
5	15 days after burial	Soil	Negative	Undet	29.06	Negative
5	15 days after burial	Swabs on/near the pit	Negative			Not tested
5	15 days after burial	Swabs on/near the pit	Negative	Undet	28.29	Negative
5	15 days after burial	Swabs on/near the pit	Negative	Undet	33.2	Not tested
5	15 days after burial	Swabs on/near the pit	Negative			Not tested
5	15 days after burial	Swabs on/near the pit	Negative	Undet	28.09	Negative
5	15 days after burial	Swabs on/near the pit	Negative	Undet	30.34	Not tested
5	15 days after burial	Drilling water	Negative			Not tested
5	15 days after burial	Drilling water	Negative	Undet	28.09	Negative
5	15 days after burial	Drilling water	Negative	Undet	27.39	Not tested
5	15 days after burial	Drilling water	Negative	Undet	28.15	Not tested
1	2 months after burial	Soil	Negative			Positive	B	Soil collected next to the pit
1	2 months after burial	Soil	Negative			Positive	B	Soil collected on the pit
1	2 months after burial	Swabs on/near the pit	Negative			Negative
1	2 months after burial	Swabs on/near the pit	Negative			Not tested
1	2 months after burial	Swabs on/near the pit	Negative			Negative
1	2 months after burial	Swabs on/near the pit	Negative			Not tested
2	2 months after burial	Soil	Negative			Negative
2	2 months after burial	Soil	Negative			Positive	B	Soil collected on the pit
2	2 months after burial	Swabs on/near the pit	Negative			Negative
2	2 months after burial	Swabs on/near the pit	Negative			Not tested
2	2 months after burial	Swabs on/near the pit	Negative			Negative
2	2 months after burial	Swabs on/near the pit	Negative			Not tested
3	2 months after burial	Soil	Negative			Negative
3	2 months after burial	Soil	Negative			Positive	A, B	Soil collected on the pit
3	2 months after burial	Swabs on/near the pit	Positive	37.7		Negative		Swabs collected next to the pit
3	2 months after burial	Swabs on/near the pit	Negative			Not tested
3	2 months after burial	Swabs on/near the pit	Negative			Negative
3	2 months after burial	Swabs on/near the pit	Negative			Not tested
4	2 months after burial	Soil	Negative			Negative
4	2 months after burial	Soil	Negative			Negative
4	2 months after burial	Swabs on/near the pit	Negative			Negative
4	2 months after burial	Swabs on/near the pit	Negative			Not tested
4	2 months after burial	Swabs on/near the pit	Negative			Negative
4	2 months after burial	Swabs on/near the pit	Positive	39.2		Not tested		Swabs collected on the pit
5	2 months after burial	Soil	Negative			Negative
5	2 months after burial	Soil	Negative			Negative
5	2 months after burial	Swabs on/near the pit	Negative			Negative
5	2 months after burial	Swabs on/near the pit	Negative			Not tested
5	2 months after burial	Swabs on/near the pit	Negative			Negative
5	2 months after burial	Swabs on/near the pit	Negative			Not tested
5	2 months after burial	Drilling water	Negative			Negative
5	2 months after burial	Drilling water	Negative			Not tested
1	6 months after burial	Soil	Negative			Positive	B	Soil collected next to the pit
1	6 months after burial	Soil	Negative			Negative
1	6 months after burial	Swabs on/near the pit	Negative			Negative
1	6 months after burial	Swabs on/near the pit	Negative			Not tested
1	6 months after burial	Swabs on/near the pit	Negative			Negative
1	6 months after burial	Swabs on/near the pit	Negative			Not tested
2	6 months after burial	Soil	Negative			Positive	B	Soil collected next to the pit
2	6 months after burial	Soil	Negative			Negative
2	6 months after burial	Swabs on/near the pit	Negative			Negative
2	6 months after burial	Swabs on/near the pit	Positive	39.69		Not tested		Swabs collected next to the pit
2	6 months after burial	Swabs on/near the pit	Negative			Negative
2	6 months after burial	Swabs on/near the pit	Negative			Not tested
3	6 months after burial	Soil	Negative			Positive	B	Soil collected next to the pit
3	6 months after burial	Soil	Negative			Negative
3	6 months after burial	Swabs on/near the pit	Negative			Negative
3	6 months after burial	Swabs on/near the pit	Negative			Not tested
3	6 months after burial	Swabs on/near the pit	Negative			Negative
3	6 months after burial	Swabs on/near the pit	Negative			Not tested
4	6 months after burial	Soil	Negative			Negative
4	6 months after burial	Soil	Negative			Negative
4	6 months after burial	Swabs on/near the pit	Negative			Negative
4	6 months after burial	Swabs on/near the pit	Negative			Not tested
4	6 months after burial	Swabs on/near the pit	Negative			Negative
4	6 months after burial	Swabs on/near the pit	Negative			Not tested
5	6 months after burial	Soil	Negative			Negative
5	6 months after burial	Soil	Negative			Negative
5	6 months after burial	Swabs on/near the pit	Negative			Negative
5	6 months after burial	Swabs on/near the pit	Negative			Not tested
5	6 months after burial	Swabs on/near the pit	Negative			Negative
5	6 months after burial	Swabs on/near the pit	Negative			Not tested
5	6 months after burial	Drilling water	Negative			Negative
5	6 months after burial	Drilling water	Negative			Not tested
1	9 months after burial	Soil	Negative			Positive	B	Soil collected next to the pit
1	9 months after burial	Soil	Negative			Negative
1	9 months after burial	Swabs on/near the pit	Negative			Negative
1	9 months after burial	Swabs on/near the pit	Negative			Negative
1	9 months after burial	Swabs on/near the pit	Negative			Negative
1	9 months after burial	Swabs on/near the pit	Negative			Negative
2	9 months after burial	Soil	Negative			Negative
2	9 months after burial	Soil	Positive	39.69		Negative		Soil collected on the pit
2	9 months after burial	Swabs on/near the pit	Negative			Negative
2	9 months after burial	Swabs on/near the pit	Negative			Negative
2	9 months after burial	Swabs on/near the pit	Negative			Negative
2	9 months after burial	Swabs on/near the pit	Negative			Negative
3	9 months after burial	Soil	Negative			Negative
3	9 months after burial	Soil	Negative			Positive	A, B	Soil collected on the pit
3	9 months after burial	Swabs on/near the pit	Negative			Negative
3	9 months after burial	Swabs on/near the pit	Negative			Negative
3	9 months after burial	Swabs on/near the pit	Negative			Negative
3	9 months after burial	Swabs on/near the pit	Negative			Negative
4	9 months after burial	Soil	Negative			Negative
4	9 months after burial	Soil	Negative			Negative
4	9 months after burial	Swabs on/near the pit	Negative			Negative
4	9 months after burial	Swabs on/near the pit	Negative			Negative
4	9 months after burial	Swabs on/near the pit	Negative			Negative
4	9 months after burial	Swabs on/near the pit	Negative			Negative
1	12 months after burial	Soil	Negative			Positive	A	Soil collected next to the pit
1	12 months after burial	Soil	Negative			Negative
1	12 months after burial	Swabs on/near the pit	Negative			Negative
1	12 months after burial	Swabs on/near the pit	Negative			Not tested
1	12 months after burial	Swabs on/near the pit	Negative			Negative
1	12 months after burial	Swabs on/near the pit	Negative			Not tested
2	12 months after burial	Soil	Negative			Positive	B	Soil collected next to the pit
2	12 months after burial	Soil	Negative			Negative
2	12 months after burial	Swabs on/near the pit	Negative			Negative
2	12 months after burial	Swabs on/near the pit	Negative			Not tested
2	12 months after burial	Swabs on/near the pit	Negative			Negative
2	12 months after burial	Swabs on/near the pit	Negative			Not tested
3	12 months after burial	Soil	Negative			Positive	B	Soil collected next to the pit
3	12 months after burial	Soil	Negative			Positive	B	Soil collected on the pit
3	12 months after burial	Swabs on/near the pit	Negative			Negative
3	12 months after burial	Swabs on/near the pit	Negative			Not tested
3	12 months after burial	Swabs on/near the pit	Negative			Negative
3	12 months after burial	Swabs on/near the pit	Negative			Not tested
4	12 months after burial	Soil	Negative			Negative
4	12 months after burial	Soil	Negative			Negative
4	12 months after burial	Swabs on/near the pit	Negative			Negative
4	12 months after burial	Swabs on/near the pit	Negative			Not tested
4	12 months after burial	Swabs on/near the pit	Negative			Negative
4	12 months after burial	Swabs on/near the pit	Negative			Not tested
5	12 months after burial	Soil	Negative			Negative
5	12 months after burial	Soil	Negative			Negative
5	12 months after burial	Swabs on/near the pit	Negative			Negative
5	12 months after burial	Swabs on/near the pit	Negative			Not tested
5	12 months after burial	Swabs on/near the pit	Negative			Negative
5	12 months after burial	Swabs on/near the pit	Negative			Not tested
